# Supplementary material for: NDVI as a potential tool for forecasting changes in geographical range of sycamore (Acer pseudoplatanus L.)
Source: Sci Rep. 2023 Nov 14;13:19818. doi: 10.1038/s41598-023-46301-x (PMC10645912; doi:10.1038/s41598-023-46301-x)
Supplement: Supplementary file 1 — Supplementary Information 1. [file 41598_2023_46301_MOESM1_ESM.csv]

class	NDVI average	Wilgotność gleby	TEMP_0108	OPADY_0108
M	0.804308513	35.34660409	9.647807919	398.0668431
M	0.82481153	34.02570297	8.670250361	388.4373741
L	0.762279651	21.51243144	10.61888163	326.3635379
L	0.866949067	25.25238947	11.4648521	219.3997541
L	0.745533262	21.85129364	10.02569456	263.5107189
L	0.768983579	18.61222793	9.737838642	256.6493728
M	0.740522648	34.84762744	9.009070133	436.0934775
M	0.852382948	32.98832176	8.998508529	347.605907
M	0.904738056	34.13424917	10.18631623	360.8708985
M	0.886946856	34.95580503	9.610217325	402.4246507
M	0.879899116	31.36654387	10.64700286	379.6845637
M	0.860105134	34.36614768	9.898795916	391.3382495
M	0.492779667	32.80193176	9.035085234	331.3491125
M	0.878641436	36.01835664	8.519966001	467.3979705
M	0.87041445	35.36414648	9.1056106	433.4648585
M	0.881080663	36.59688154	8.725544514	353.8909368
M	0.898948746	28.53725343	8.012907445	295.3222095
M	0.868204266	31.18002601	10.14547412	318.488125
M	0.871123703	35.06875029	9.719781315	311.1631101
M	0.840048432	27.55286802	8.790617406	264.4420146
M	0.838278212	33.5016671	10.23485582	357.1434633
M	0.910785663	34.13838975	8.824335379	400.6225565
M	0.88595389	32.59286689	9.473805264	415.1267308
M	0.908339822	33.5016671	10.23485582	357.1434633
M	0.684305398	32.98832176	8.998508529	347.605907
M	0.884441601	30.57784305	10.22703054	353.3906995
M	0.336824405	32.06333098	9.862956677	319.2190477
M	0.883903419	29.86309316	8.218560612	307.5055985
M	0.90144633	29.46552249	10.56565426	245.1085567
M	0.86606737	34.36614768	9.898795916	391.3382495
M	0.9049166	28.40448181	8.649108658	276.6050749
M	0.886518157	31.39973799	8.856618773	299.5667922
M	0.823275055	30.18057498	8.383239181	313.7053645
M	0.900189354	34.95580503	9.610217325	402.4246507
M	0.907684802	31.04514971	10.47165071	367.580968
M	0.858046904	30.89999944	10.51464535	311.388744
M	0.777804563	32.06333098	9.862956677	319.2190477
M	0.901467199	33.57938026	9.859072958	377.8997089
M	0.899974065	34.33627596	8.438046733	415.5857252
M	0.760643242	32.45041019	9.979272534	333.9556255
M	0.851769829	32.98832176	8.998508529	347.605907
M	0.851211976	32.13014238	9.582486178	341.9548442
M	0.888489316	29.86309316	8.218560612	307.5055985
M	0.865631769	34.36614768	9.898795916	391.3382495
M	0.887831435	32.37897668	9.133430525	303.55623
M	0.629005751	32.45041019	9.979272534	333.9556255
M	0.901505732	31.94135998	9.789128771	350.1929112
M	0.897296721	26.56659715	9.44844625	224.2950053
M	0.884259516	27.55286802	8.790617406	264.4420146
M	0.867755952	32.37897668	9.133430525	303.55623
M	0.855223428	34.36614768	9.898795916	391.3382495
M	0.855574778	29.93939335	9.076783174	290.7789589
M	0.8822928	29.96627134	9.588779021	286.6089022
M	0.899802736	31.04514971	10.47165071	367.580968
M	0.854381065	33.42108735	9.915499035	386.2698295
M	0.827762187	32.37897668	9.133430525	303.55623
M	0.880336526	32.37897668	9.133430525	303.55623
M	0.884085086	32.06333098	9.862956677	319.2190477
M	0.86101335	32.13014238	9.582486178	341.9548442
M	0.564913339	32.55965992	9.228394503	323.8145191
M	0.860679287	32.37897668	9.133430525	303.55623
M	0.887578602	29.96619768	10.23039841	338.3244118
M	0.343725357	32.06333098	9.862956677	319.2190477
M	0.893896475	31.04514971	10.47165071	367.580968
M	0.6102699	32.98832176	8.998508529	347.605907
M	0.887116474	32.66533155	9.259329406	256.2622576
M	0.897721438	28.53725343	8.012907445	295.3222095
M	0.884357594	31.39973799	8.856618773	299.5667922
M	0.892698905	29.41828834	9.887251696	280.963294
M	0.890349301	26.50154545	9.300890481	245.2677775
M	0.875772764	32.37897668	9.133430525	303.55623
M	0.869450682	32.37897668	9.133430525	303.55623
M	0.867135454	34.36614768	9.898795916	391.3382495
M	0.870954224	29.01330541	7.692832024	297.6593903
M	0.882527679	32.36748114	9.130180961	303.5093969
M	0.868774252	29.01330541	7.692832024	297.6593903
M	0.881357708	32.37897668	9.133430525	303.55623
M	0.893047936	34.95580503	9.610217325	402.4246507
M	0.844801246	36.01835664	8.519966001	467.3979705
M	0.885183624	37.46566946	8.210563494	420.3133747
M	0.898619753	32.69246141	9.923261765	362.0078204
M	0.867974172	34.94563528	9.652602962	386.2777953
M	0.906247266	35.56235405	8.537332941	451.4596363
M	0.834577758	29.1481435	8.224904233	293.6252817
U	0.786888183	26.31533437	10.24729085	246.2002283
U	0.888357946	29.46552249	10.56565426	245.1085567
U	0.854067406	29.93939335	9.076783174	290.7789589
U	0.867168079	29.93939335	9.076783174	290.7789589
L	0.838116207	28.87383202	10.95217494	233.5641501
M	0.862356552	31.36654387	10.64700286	379.6845637
M	0.903698891	34.13838975	8.824335379	400.6225565
M	0.627686731	32.06333098	9.862956677	319.2190477
M	0.646893393	32.98832176	8.998508529	347.605907
M	0.890168866	32.20049957	9.040284824	426.2911136
M	0.863143068	31.18002601	10.14547412	318.488125
M	0.855170335	32.41604491	8.755103689	327.3064733
M	0.884542894	34.95580503	9.610217325	402.4246507
M	0.713423358	32.80193176	9.035085234	331.3491125
M	0.848253178	33.91047132	8.543819146	267.4017441
M	0.790031313	32.13014238	9.582486178	341.9548442
M	0.892937679	32.64886269	9.393837776	361.6708558
M	0.883092771	31.63837058	9.789050333	327.9529515
M	0.824496674	32.41604491	8.755103689	327.3064733
M	0.754498226	33.39193202	9.258101978	358.4028065
M	0.907451182	33.06925449	9.232517991	382.0384648
M	0.862326922	32.64886269	9.393837776	361.6708558
M	0.875713163	32.98832176	8.998508529	347.605907
M	0.862302037	31.56201514	10.00107369	344.0387311
M	0.917438459	34.13838975	8.824335379	400.6225565
M	0.890720175	31.28725747	10.60374432	376.6986646
M	0.871521381	31.04514971	10.47165071	367.580968
M	0.901031818	34.38856024	8.151317693	408.2444333
M	0.816277994	32.55965992	9.228394503	323.8145191
L	0.856802232	16.63946906	12.19944333	257.6387624
L	0.889187767	28.7523492	10.69512009	258.8187757
L	0.907706936	48.50130307	10.19605898	255.0899215
L	0.870737963	16.67845644	11.46272679	240.9564471
L	0.811799638	25.48348369	11.44518331	207.9583377
L	0.767366468	17.66459946	10.05192287	246.5330548
L	0.876205022	32.86905931	10.83664363	274.9393144
L	0.857861993	25.18719359	11.51769812	217.4229408
L	0.872686428	23.29850848	11.86059295	290.0484901
L	0.899577927	24.6554835	11.72518167	179.7607116
L	0.889637519	20.22055607	10.66873037	271.7732997
L	0.91060404	15.83254281	11.02655074	235.432237
L	0.909772415	20.77424235	10.88941365	255.9379295
L	0.884190165	25.26354243	12.40444545	233.989233
L	0.851222439	27.82817903	10.30658239	247.4905235
L	0.925651597	19.12840407	11.8257259	263.9834242
L	0.849562952	18.96822756	11.43161994	304.4599672
L	0.911534059	16.96471126	10.42593823	234.8799017
L	0.867122167	17.57135235	11.76684968	298.0932018
L	0.880984905	27.04363269	10.98463253	235.2029749
L	0.906157726	16.81188469	11.68487526	246.4570998
U	0.859532952	31.63837058	9.789050333	327.9529515
U	0.844092908	31.63837058	9.789050333	327.9529515
U	0.841615609	31.56201514	10.00107369	344.0387311
U	0.82017381	31.99598351	10.09389286	339.8142002
U	0.906800638	31.36654387	10.64700286	379.6845637
U	0.89302309	29.30122542	10.40198622	322.685164
U	0.887147101	30.29549639	11.01142209	326.1023753
U	0.85247388	31.99598351	10.09389286	339.8142002
U	0.81852587	31.18002601	10.14547412	318.488125
U	0.85329007	30.36780505	10.57815588	350.5029619
U	0.824641241	31.18002601	10.14547412	318.488125
U	0.83043554	29.14396401	10.69699957	309.2333507
U	0.880200757	29.14396401	10.69699957	309.2333507
U	0.889504839	31.36654387	10.64700286	379.6845637
U	0.890361974	30.20928597	10.71666062	358.8602488
U	0.711599015	30.97991387	10.31909577	324.3648298
U	0.850710497	31.99598351	10.09389286	339.8142002
U	0.898250878	29.30122542	10.40198622	322.685164
L	0.874798011	33.68971396	10.95571465	348.0363795
L	0.822415556	25.74960747	11.01170759	218.4434684
L	0.923867099	38.47079286	10.54058647	272.9339158
L	0.935233102	37.99091089	10.40141185	276.7508439
L	0.915096425	24.46182612	11.39606295	198.0791181
L	0.920086347	28.81398331	11.67842638	282.6710467
L	0.899548662	26.83467101	9.945091166	266.3088298
L	0.894420275	18.6135867	10.76859027	249.2252409
L	0.908387231	24.48368038	11.4950993	186.2328905
L	0.875597504	33.99098575	11.48950828	222.5708361
L	0.863402855	25.36428761	11.38459002	215.4437014
L	0.939789389	24.84885947	10.35538159	270.6505806
L	0.875569447	20.16920288	10.77777917	282.4302719
L	0.885386686	42.40045461	11.08758488	235.1002615
L	0.895673643	22.15951979	11.79678448	232.8687009
L	0.895834506	20.76748568	11.15881308	236.7109608
L	0.877501631	33.68971396	10.95571465	348.0363795
L	0.927284881	26.56308193	10.97642053	239.9051239
L	0.933130303	22.15951979	11.79678448	232.8687009
L	0.902743669	26.60753948	10.75648917	230.5218807
L	0.881277085	32.95883047	9.845769648	279.7107449
L	0.889413917	33.75524684	10.59604607	274.2541508
L	0.895241034	28.13517426	10.14183219	272.5941869
L	0.850631536	28.61484361	10.57583923	234.8830902
L	0.869825019	29.80932191	9.753088688	265.1640829
L	0.885695814	28.61484361	10.57583923	234.8830902
L	0.901675939	16.01382744	11.31429131	208.1722609
L	0.925291783	21.56271457	11.8044164	237.7007216
L	0.847613502	24.59826964	11.81005584	287.6021113
L	0.871154131	28.61484361	10.57583923	234.8830902
L	0.928074356	16.67861105	11.94443542	222.4315494
L	0.860144453	25.96523132	12.00827079	272.3931884
L	0.916135599	26.83467101	9.945091166	266.3088298
L	0.913201108	18.6007161	9.96266391	255.674679
L	0.87228689	23.31311516	11.35699205	297.400365
L	0.902334302	26.60753948	10.75648917	230.5218807
L	0.886010153	28.44601407	9.892495339	268.1217912
L	0.875373059	25.24987309	11.49825094	200.7039062
L	0.889274876	31.87132837	10.8043747	223.2702091
L	0.921602558	31.8139349	10.26524998	274.3067163
L	0.862780783	25.7266703	11.44201116	192.7729238
L	0.908004294	30.78442454	10.30530889	265.3638122
L	0.869108677	29.75927035	10.0008134	263.8518164
L	0.897040757	26.22016045	11.49645654	193.6079148
L	0.884297591	24.79000543	11.61698096	260.038639
L	0.8911823	34.09847162	9.638237002	317.2656534
L	0.889773255	32.66213909	9.835426291	279.302722
L	0.854685567	26.22016045	11.49645654	193.6079148
L	0.865904648	26.12425069	12.06290381	262.4736173
L	0.901818682	24.46182612	11.39606295	198.0791181
L	0.78033248	32.24107954	11.10532779	317.7403454
L	0.91182799	19.10579174	12.51293838	224.1626571
L	0.885810034	28.61484361	10.57583923	234.8830902
L	0.897933945	26.22016045	11.49645654	193.6079148
L	0.671863815	18.99546917	11.31376537	263.1731501
L	0.895145356	25.32952766	11.55524869	214.330456
L	0.871293333	28.6242591	11.12979767	237.4187475
L	0.907667673	28.39242973	11.04887615	242.4299349
L	0.846870089	23.31311516	11.35699205	297.400365
L	0.89203948	28.71011133	10.55619264	232.8006837
L	0.884779353	15.4079472	10.52082789	237.3116585
L	0.883467656	17.46634291	11.61607266	299.7453515
L	0.880640176	19.05108141	10.65719926	257.4969644
L	0.866934218	19.01238829	9.871829474	260.0995758
L	0.873646572	17.52177483	11.11594521	210.704609
L	0.913903963	26.17899751	10.91002807	224.3452105
L	0.89340194	16.76038384	10.69997431	241.8071575
L	0.887891234	20.53898417	10.14813049	260.1377086
U	0.85248982	28.06992036	11.204082	295.59861
U	0.902862692	29.30122542	10.40198622	322.685164
U	0.526676883	34.89259501	9.736351267	407.2831982
U	0.880755868	26.06353656	10.7250374	223.0397994
U	0.864557495	31.8925465	10.95931555	246.6149641
U	0.872860887	31.9201812	10.95007355	246.990025
U	0.851414192	31.56201514	10.00107369	344.0387311
U	0.869302302	21.829545	10.8573179	254.9531954
U	0.748763415	29.67961594	10.57278848	234.3688383
U	0.800031901	30.92210071	10.92963498	305.5669356
U	0.868823251	32.28539147	10.89134323	256.5533101
U	0.885994202	29.14144902	10.5842409	235.6763517
U	0.859033067	27.97035989	10.11277038	259.365241
U	0.862172901	32.29706457	10.82403071	252.1051225
U	0.841983486	20.61218373	11.31299932	301.3946927
U	0.877005605	30.24018779	10.61654043	367.487437
U	0.878515801	27.70690848	9.428442524	264.3497779
U	0.88211687	30.20928597	10.71666062	358.8602488
U	0.888265112	29.02181691	9.879567319	261.8234111
U	0.901373247	26.28895285	10.94817655	220.7662572
U	0.894289293	26.28895285	10.94817655	220.7662572
U	0.899358028	31.60480453	10.01518535	400.0749976
U	0.892295199	26.46098945	10.80997816	227.2799988
U	0.86262205	29.93939335	9.076783174	290.7789589
U	0.876848547	29.63237485	10.86652194	242.5396321
U	0.853918199	30.23000658	11.01172979	304.040005
U	0.868197453	33.70440714	10.27961494	284.3255886
U	0.875712182	34.43338849	10.13266616	324.388716
U	0.901311896	31.56201514	10.00107369	344.0387311
U	0.89680643	31.76303335	10.13169867	405.2498807
U	0.860647835	37.353977	10.72489684	307.7296806
U	0.887134096	27.70690848	9.428442524	264.3497779
U	0.82497176	30.48219629	10.72763316	311.7442819
U	0.898058975	29.14396401	10.69699957	309.2333507
U	0.901516798	30.92210071	10.92963498	305.5669356
U	0.907505835	31.51384051	10.33924309	262.6479009
U	0.873666851	29.01465932	10.4360815	234.297586
U	0.764376149	29.67961594	10.57278848	234.3688383
U	0.821158209	28.54178312	11.39618502	294.0726304
U	0.883823341	29.14396401	10.69699957	309.2333507
U	0.857489181	27.78189473	9.928586452	266.8674618
U	0.898668819	30.25727159	10.75560273	360.2571139
U	0.848292311	30.78052368	11.22259263	235.1239468
U	0.757211529	33.06224316	10.59133207	334.0862397
U	0.829802779	30.00339063	10.56746111	232.2268206
U	0.863849603	28.41290229	10.56452469	238.4211061
U	0.894929227	28.21374105	10.35196093	244.8170876
U	0.889238754	26.0701619	10.80716718	232.8918048
U	0.898104205	26.23891639	10.56348356	232.0385196
U	0.837803616	30.97991387	10.31909577	324.3648298
U	0.866539493	30.92210071	10.92963498	305.5669356
U	0.893751029	26.28022734	10.87434688	224.7413639
U	0.909298623	26.28895285	10.94817655	220.7662572
U	0.889333385	26.2152069	10.46660278	236.284932
U	0.866616767	31.57838742	10.36855913	247.0115936
U	0.891042189	26.28895285	10.94817655	220.7662572
U	0.848977836	31.63837058	9.789050333	327.9529515
U	0.857157976	26.28895285	10.94817655	220.7662572
U	0.891108003	29.02181691	9.879567319	261.8234111
U	0.878859301	26.65534688	10.28692066	248.480134
U	0.883268426	26.28895285	10.94817655	220.7662572
U	0.883561646	26.29725729	10.48832961	235.8770693
U	0.88446726	19.05967768	11.21128146	301.6354313
U	0.882188459	29.82666818	10.61269748	231.2059958
U	0.866296171	30.78052368	11.22259263	235.1239468
U	0.903843366	29.14396401	10.69699957	309.2333507
U	0.889880953	28.45497548	9.600254639	271.0236205
U	0.873957246	27.16794943	10.19213996	254.8722832
U	0.850063588	32.29706457	10.82403071	252.1051225
U	0.877664602	26.65534688	10.28692066	248.480134
L	0.856849977	23.64989317	11.59147365	187.074985
