# Supplementary material for: NDVI as a potential tool for forecasting changes in geographical range of sycamore (Acer pseudoplatanus L.)
Source: Sci Rep. 2023 Nov 14;13:19818. doi: 10.1038/s41598-023-46301-x (PMC10645912; doi:10.1038/s41598-023-46301-x)
Supplement: Supplementary file 3 — Supplementary Information 3. [file 41598_2023_46301_MOESM3_ESM.csv]

class	NDVI average	Wilgotność gleby	TEMP_0108	OPADY_0108
Mesic	0.804308513	35.34660409	9.647807919	398.0668431
Mesic	0.82481153	34.02570297	8.670250361	388.4373741
Mesic	0.762279651	21.51243144	10.61888163	326.3635379
Mesic	0.866949067	25.25238947	11.4648521	219.3997541
Mesic	0.745533262	21.85129364	10.02569456	263.5107189
Mesic	0.768983579	18.61222793	9.737838642	256.6493728
Mesic	0.740522648	34.84762744	9.009070133	436.0934775
Mesic	0.852382948	32.98832176	8.998508529	347.605907
Mesic	0.904738056	34.13424917	10.18631623	360.8708985
Mesic	0.886946856	34.95580503	9.610217325	402.4246507
Mesic	0.879899116	31.36654387	10.64700286	379.6845637
Mesic	0.860105134	34.36614768	9.898795916	391.3382495
Mesic	0.492779667	32.80193176	9.035085234	331.3491125
Mesic	0.878641436	36.01835664	8.519966001	467.3979705
Mesic	0.87041445	35.36414648	9.1056106	433.4648585
Mesic	0.881080663	36.59688154	8.725544514	353.8909368
Mesic	0.898948746	28.53725343	8.012907445	295.3222095
Mesic	0.868204266	31.18002601	10.14547412	318.488125
Mesic	0.871123703	35.06875029	9.719781315	311.1631101
Mesic	0.840048432	27.55286802	8.790617406	264.4420146
Mesic	0.838278212	33.5016671	10.23485582	357.1434633
Mesic	0.910785663	34.13838975	8.824335379	400.6225565
Mesic	0.88595389	32.59286689	9.473805264	415.1267308
Mesic	0.908339822	33.5016671	10.23485582	357.1434633
Mesic	0.684305398	32.98832176	8.998508529	347.605907
Mesic	0.884441601	30.57784305	10.22703054	353.3906995
Mesic	0.336824405	32.06333098	9.862956677	319.2190477
Mesic	0.883903419	29.86309316	8.218560612	307.5055985
Mesic	0.90144633	29.46552249	10.56565426	245.1085567
Mesic	0.86606737	34.36614768	9.898795916	391.3382495
Mesic	0.9049166	28.40448181	8.649108658	276.6050749
Mesic	0.886518157	31.39973799	8.856618773	299.5667922
Mesic	0.823275055	30.18057498	8.383239181	313.7053645
Mesic	0.900189354	34.95580503	9.610217325	402.4246507
Mesic	0.907684802	31.04514971	10.47165071	367.580968
Mesic	0.858046904	30.89999944	10.51464535	311.388744
Mesic	0.777804563	32.06333098	9.862956677	319.2190477
Mesic	0.901467199	33.57938026	9.859072958	377.8997089
Mesic	0.899974065	34.33627596	8.438046733	415.5857252
Mesic	0.760643242	32.45041019	9.979272534	333.9556255
Mesic	0.851769829	32.98832176	8.998508529	347.605907
Mesic	0.851211976	32.13014238	9.582486178	341.9548442
Mesic	0.888489316	29.86309316	8.218560612	307.5055985
Mesic	0.865631769	34.36614768	9.898795916	391.3382495
Mesic	0.887831435	32.37897668	9.133430525	303.55623
Mesic	0.629005751	32.45041019	9.979272534	333.9556255
Mesic	0.901505732	31.94135998	9.789128771	350.1929112
Mesic	0.897296721	26.56659715	9.44844625	224.2950053
Mesic	0.884259516	27.55286802	8.790617406	264.4420146
Mesic	0.867755952	32.37897668	9.133430525	303.55623
Mesic	0.855223428	34.36614768	9.898795916	391.3382495
Mesic	0.855574778	29.93939335	9.076783174	290.7789589
Mesic	0.8822928	29.96627134	9.588779021	286.6089022
Mesic	0.899802736	31.04514971	10.47165071	367.580968
Mesic	0.854381065	33.42108735	9.915499035	386.2698295
Mesic	0.827762187	32.37897668	9.133430525	303.55623
Mesic	0.880336526	32.37897668	9.133430525	303.55623
Mesic	0.884085086	32.06333098	9.862956677	319.2190477
Mesic	0.86101335	32.13014238	9.582486178	341.9548442
Mesic	0.564913339	32.55965992	9.228394503	323.8145191
Mesic	0.860679287	32.37897668	9.133430525	303.55623
Mesic	0.887578602	29.96619768	10.23039841	338.3244118
Mesic	0.343725357	32.06333098	9.862956677	319.2190477
Mesic	0.893896475	31.04514971	10.47165071	367.580968
Mesic	0.6102699	32.98832176	8.998508529	347.605907
Mesic	0.887116474	32.66533155	9.259329406	256.2622576
Mesic	0.897721438	28.53725343	8.012907445	295.3222095
Mesic	0.884357594	31.39973799	8.856618773	299.5667922
Mesic	0.892698905	29.41828834	9.887251696	280.963294
Mesic	0.890349301	26.50154545	9.300890481	245.2677775
Mesic	0.875772764	32.37897668	9.133430525	303.55623
Mesic	0.869450682	32.37897668	9.133430525	303.55623
Mesic	0.867135454	34.36614768	9.898795916	391.3382495
Mesic	0.870954224	29.01330541	7.692832024	297.6593903
Mesic	0.882527679	32.36748114	9.130180961	303.5093969
Mesic	0.868774252	29.01330541	7.692832024	297.6593903
Mesic	0.881357708	32.37897668	9.133430525	303.55623
Moist	0.893047936	34.95580503	9.610217325	402.4246507
Moist	0.844801246	36.01835664	8.519966001	467.3979705
Moist	0.885183624	37.46566946	8.210563494	420.3133747
Moist	0.898619753	32.69246141	9.923261765	362.0078204
Moist	0.867974172	34.94563528	9.652602962	386.2777953
Moist	0.906247266	35.56235405	8.537332941	451.4596363
Moist	0.834577758	29.1481435	8.224904233	293.6252817
Alluvial	0.786888183	26.31533437	10.24729085	246.2002283
Alluvial	0.888357946	29.46552249	10.56565426	245.1085567
Alluvial	0.854067406	29.93939335	9.076783174	290.7789589
Alluvial	0.867168079	29.93939335	9.076783174	290.7789589
Swampy	0.838116207	28.87383202	10.95217494	233.5641501
Mesic	0.862356552	31.36654387	10.64700286	379.6845637
Mesic	0.903698891	34.13838975	8.824335379	400.6225565
Mesic	0.627686731	32.06333098	9.862956677	319.2190477
Mesic	0.646893393	32.98832176	8.998508529	347.605907
Mesic	0.890168866	32.20049957	9.040284824	426.2911136
Mesic	0.863143068	31.18002601	10.14547412	318.488125
Mesic	0.855170335	32.41604491	8.755103689	327.3064733
Mesic	0.884542894	34.95580503	9.610217325	402.4246507
Mesic	0.713423358	32.80193176	9.035085234	331.3491125
Mesic	0.848253178	33.91047132	8.543819146	267.4017441
Mesic	0.790031313	32.13014238	9.582486178	341.9548442
Mesic	0.892937679	32.64886269	9.393837776	361.6708558
Mesic	0.883092771	31.63837058	9.789050333	327.9529515
Mesic	0.824496674	32.41604491	8.755103689	327.3064733
Mesic	0.754498226	33.39193202	9.258101978	358.4028065
Mesic	0.907451182	33.06925449	9.232517991	382.0384648
Mesic	0.862326922	32.64886269	9.393837776	361.6708558
Mesic	0.875713163	32.98832176	8.998508529	347.605907
Mesic	0.862302037	31.56201514	10.00107369	344.0387311
Mesic	0.917438459	34.13838975	8.824335379	400.6225565
Mesic	0.890720175	31.28725747	10.60374432	376.6986646
Mesic	0.871521381	31.04514971	10.47165071	367.580968
Mesic	0.901031818	34.38856024	8.151317693	408.2444333
Mesic	0.816277994	32.55965992	9.228394503	323.8145191
Mesic	0.856802232	16.63946906	12.19944333	257.6387624
Mesic	0.889187767	28.7523492	10.69512009	258.8187757
Mesic	0.907706936	48.50130307	10.19605898	255.0899215
Mesic	0.870737963	16.67845644	11.46272679	240.9564471
Mesic	0.811799638	25.48348369	11.44518331	207.9583377
Mesic	0.767366468	17.66459946	10.05192287	246.5330548
Mesic	0.876205022	32.86905931	10.83664363	274.9393144
Mesic	0.857861993	25.18719359	11.51769812	217.4229408
Mesic	0.872686428	23.29850848	11.86059295	290.0484901
Mesic	0.899577927	24.6554835	11.72518167	179.7607116
Mesic	0.889637519	20.22055607	10.66873037	271.7732997
Mesic	0.91060404	15.83254281	11.02655074	235.432237
Mesic	0.909772415	20.77424235	10.88941365	255.9379295
Mesic	0.884190165	25.26354243	12.40444545	233.989233
Mesic	0.851222439	27.82817903	10.30658239	247.4905235
Mesic	0.925651597	19.12840407	11.8257259	263.9834242
Mesic	0.849562952	18.96822756	11.43161994	304.4599672
Mesic	0.911534059	16.96471126	10.42593823	234.8799017
Moist	0.867122167	17.57135235	11.76684968	298.0932018
Moist	0.880984905	27.04363269	10.98463253	235.2029749
Moist	0.906157726	16.81188469	11.68487526	246.4570998
Mesic	0.859532952	31.63837058	9.789050333	327.9529515
Mesic	0.844092908	31.63837058	9.789050333	327.9529515
Mesic	0.841615609	31.56201514	10.00107369	344.0387311
Mesic	0.82017381	31.99598351	10.09389286	339.8142002
Mesic	0.906800638	31.36654387	10.64700286	379.6845637
Mesic	0.89302309	29.30122542	10.40198622	322.685164
Mesic	0.887147101	30.29549639	11.01142209	326.1023753
Mesic	0.85247388	31.99598351	10.09389286	339.8142002
Mesic	0.81852587	31.18002601	10.14547412	318.488125
Mesic	0.85329007	30.36780505	10.57815588	350.5029619
Mesic	0.824641241	31.18002601	10.14547412	318.488125
Mesic	0.83043554	29.14396401	10.69699957	309.2333507
Mesic	0.880200757	29.14396401	10.69699957	309.2333507
Mesic	0.889504839	31.36654387	10.64700286	379.6845637
Mesic	0.890361974	30.20928597	10.71666062	358.8602488
Mesic	0.711599015	30.97991387	10.31909577	324.3648298
Mesic	0.850710497	31.99598351	10.09389286	339.8142002
Mesic	0.898250878	29.30122542	10.40198622	322.685164
Mesic	0.874798011	33.68971396	10.95571465	348.0363795
Mesic	0.822415556	25.74960747	11.01170759	218.4434684
Mesic	0.923867099	38.47079286	10.54058647	272.9339158
Mesic	0.935233102	37.99091089	10.40141185	276.7508439
Mesic	0.915096425	24.46182612	11.39606295	198.0791181
Mesic	0.920086347	28.81398331	11.67842638	282.6710467
Mesic	0.899548662	26.83467101	9.945091166	266.3088298
Mesic	0.894420275	18.6135867	10.76859027	249.2252409
Mesic	0.908387231	24.48368038	11.4950993	186.2328905
Mesic	0.875597504	33.99098575	11.48950828	222.5708361
Mesic	0.863402855	25.36428761	11.38459002	215.4437014
Mesic	0.939789389	24.84885947	10.35538159	270.6505806
Mesic	0.875569447	20.16920288	10.77777917	282.4302719
Mesic	0.885386686	42.40045461	11.08758488	235.1002615
Mesic	0.895673643	22.15951979	11.79678448	232.8687009
Mesic	0.895834506	20.76748568	11.15881308	236.7109608
Mesic	0.877501631	33.68971396	10.95571465	348.0363795
Mesic	0.927284881	26.56308193	10.97642053	239.9051239
Mesic	0.933130303	22.15951979	11.79678448	232.8687009
Mesic	0.902743669	26.60753948	10.75648917	230.5218807
Mesic	0.881277085	32.95883047	9.845769648	279.7107449
Mesic	0.889413917	33.75524684	10.59604607	274.2541508
Mesic	0.895241034	28.13517426	10.14183219	272.5941869
Mesic	0.850631536	28.61484361	10.57583923	234.8830902
Mesic	0.869825019	29.80932191	9.753088688	265.1640829
Mesic	0.885695814	28.61484361	10.57583923	234.8830902
Mesic	0.901675939	16.01382744	11.31429131	208.1722609
Mesic	0.925291783	21.56271457	11.8044164	237.7007216
Mesic	0.847613502	24.59826964	11.81005584	287.6021113
Mesic	0.871154131	28.61484361	10.57583923	234.8830902
Mesic	0.928074356	16.67861105	11.94443542	222.4315494
Mesic	0.860144453	25.96523132	12.00827079	272.3931884
Mesic	0.916135599	26.83467101	9.945091166	266.3088298
Mesic	0.913201108	18.6007161	9.96266391	255.674679
Mesic	0.87228689	23.31311516	11.35699205	297.400365
Mesic	0.902334302	26.60753948	10.75648917	230.5218807
Mesic	0.886010153	28.44601407	9.892495339	268.1217912
Mesic	0.875373059	25.24987309	11.49825094	200.7039062
Mesic	0.889274876	31.87132837	10.8043747	223.2702091
Mesic	0.921602558	31.8139349	10.26524998	274.3067163
Mesic	0.862780783	25.7266703	11.44201116	192.7729238
Mesic	0.908004294	30.78442454	10.30530889	265.3638122
Mesic	0.869108677	29.75927035	10.0008134	263.8518164
Mesic	0.897040757	26.22016045	11.49645654	193.6079148
Mesic	0.884297591	24.79000543	11.61698096	260.038639
Mesic	0.8911823	34.09847162	9.638237002	317.2656534
Mesic	0.889773255	32.66213909	9.835426291	279.302722
Mesic	0.854685567	26.22016045	11.49645654	193.6079148
Mesic	0.865904648	26.12425069	12.06290381	262.4736173
Mesic	0.901818682	24.46182612	11.39606295	198.0791181
Mesic	0.78033248	32.24107954	11.10532779	317.7403454
Mesic	0.91182799	19.10579174	12.51293838	224.1626571
Mesic	0.885810034	28.61484361	10.57583923	234.8830902
Mesic	0.897933945	26.22016045	11.49645654	193.6079148
Mesic	0.671863815	18.99546917	11.31376537	263.1731501
Mesic	0.895145356	25.32952766	11.55524869	214.330456
Moist	0.871293333	28.6242591	11.12979767	237.4187475
Moist	0.907667673	28.39242973	11.04887615	242.4299349
Moist	0.846870089	23.31311516	11.35699205	297.400365
Moist	0.89203948	28.71011133	10.55619264	232.8006837
Moist	0.884779353	15.4079472	10.52082789	237.3116585
Moist	0.883467656	17.46634291	11.61607266	299.7453515
Moist	0.880640176	19.05108141	10.65719926	257.4969644
Moist	0.866934218	19.01238829	9.871829474	260.0995758
Moist	0.873646572	17.52177483	11.11594521	210.704609
Moist	0.913903963	26.17899751	10.91002807	224.3452105
Moist	0.89340194	16.76038384	10.69997431	241.8071575
Moist	0.887891234	20.53898417	10.14813049	260.1377086
Mesic	0.85248982	28.06992036	11.204082	295.59861
Mesic	0.902862692	29.30122542	10.40198622	322.685164
Mesic	0.526676883	34.89259501	9.736351267	407.2831982
Mesic	0.880755868	26.06353656	10.7250374	223.0397994
Mesic	0.864557495	31.8925465	10.95931555	246.6149641
Mesic	0.872860887	31.9201812	10.95007355	246.990025
Mesic	0.851414192	31.56201514	10.00107369	344.0387311
Mesic	0.869302302	21.829545	10.8573179	254.9531954
Mesic	0.748763415	29.67961594	10.57278848	234.3688383
Mesic	0.800031901	30.92210071	10.92963498	305.5669356
Mesic	0.868823251	32.28539147	10.89134323	256.5533101
Mesic	0.885994202	29.14144902	10.5842409	235.6763517
Mesic	0.859033067	27.97035989	10.11277038	259.365241
Mesic	0.862172901	32.29706457	10.82403071	252.1051225
Mesic	0.841983486	20.61218373	11.31299932	301.3946927
Mesic	0.877005605	30.24018779	10.61654043	367.487437
Mesic	0.878515801	27.70690848	9.428442524	264.3497779
Mesic	0.88211687	30.20928597	10.71666062	358.8602488
Mesic	0.888265112	29.02181691	9.879567319	261.8234111
Mesic	0.901373247	26.28895285	10.94817655	220.7662572
Mesic	0.894289293	26.28895285	10.94817655	220.7662572
Mesic	0.899358028	31.60480453	10.01518535	400.0749976
Mesic	0.892295199	26.46098945	10.80997816	227.2799988
Mesic	0.86262205	29.93939335	9.076783174	290.7789589
Mesic	0.876848547	29.63237485	10.86652194	242.5396321
Mesic	0.853918199	30.23000658	11.01172979	304.040005
Mesic	0.868197453	33.70440714	10.27961494	284.3255886
Mesic	0.875712182	34.43338849	10.13266616	324.388716
Mesic	0.901311896	31.56201514	10.00107369	344.0387311
Mesic	0.89680643	31.76303335	10.13169867	405.2498807
Mesic	0.860647835	37.353977	10.72489684	307.7296806
Mesic	0.887134096	27.70690848	9.428442524	264.3497779
Mesic	0.82497176	30.48219629	10.72763316	311.7442819
Mesic	0.898058975	29.14396401	10.69699957	309.2333507
Mesic	0.901516798	30.92210071	10.92963498	305.5669356
Mesic	0.907505835	31.51384051	10.33924309	262.6479009
Mesic	0.873666851	29.01465932	10.4360815	234.297586
Mesic	0.764376149	29.67961594	10.57278848	234.3688383
Mesic	0.821158209	28.54178312	11.39618502	294.0726304
Mesic	0.883823341	29.14396401	10.69699957	309.2333507
Mesic	0.857489181	27.78189473	9.928586452	266.8674618
Mesic	0.898668819	30.25727159	10.75560273	360.2571139
Mesic	0.848292311	30.78052368	11.22259263	235.1239468
Mesic	0.757211529	33.06224316	10.59133207	334.0862397
Mesic	0.829802779	30.00339063	10.56746111	232.2268206
Mesic	0.863849603	28.41290229	10.56452469	238.4211061
Mesic	0.894929227	28.21374105	10.35196093	244.8170876
Mesic	0.889238754	26.0701619	10.80716718	232.8918048
Mesic	0.898104205	26.23891639	10.56348356	232.0385196
Mesic	0.837803616	30.97991387	10.31909577	324.3648298
Mesic	0.866539493	30.92210071	10.92963498	305.5669356
Mesic	0.893751029	26.28022734	10.87434688	224.7413639
Mesic	0.909298623	26.28895285	10.94817655	220.7662572
Mesic	0.889333385	26.2152069	10.46660278	236.284932
Mesic	0.866616767	31.57838742	10.36855913	247.0115936
Mesic	0.891042189	26.28895285	10.94817655	220.7662572
Mesic	0.848977836	31.63837058	9.789050333	327.9529515
Mesic	0.857157976	26.28895285	10.94817655	220.7662572
Mesic	0.891108003	29.02181691	9.879567319	261.8234111
Mesic	0.878859301	26.65534688	10.28692066	248.480134
Mesic	0.883268426	26.28895285	10.94817655	220.7662572
Mesic	0.883561646	26.29725729	10.48832961	235.8770693
Mesic	0.88446726	19.05967768	11.21128146	301.6354313
Mesic	0.882188459	29.82666818	10.61269748	231.2059958
Mesic	0.866296171	30.78052368	11.22259263	235.1239468
Mesic	0.903843366	29.14396401	10.69699957	309.2333507
Mesic	0.889880953	28.45497548	9.600254639	271.0236205
Mesic	0.873957246	27.16794943	10.19213996	254.8722832
Mesic	0.850063588	32.29706457	10.82403071	252.1051225
Mesic	0.877664602	26.65534688	10.28692066	248.480134
Alluvial	0.856849977	23.64989317	11.59147365	187.074985
