# Supplementary material for: NDVI as a potential tool for forecasting changes in geographical range of sycamore (Acer pseudoplatanus L.)
Source: Sci Rep. 2023 Nov 14;13:19818. doi: 10.1038/s41598-023-46301-x (PMC10645912; doi:10.1038/s41598-023-46301-x)
Supplement: Supplementary file 4 — Supplementary Information 4. [file 41598_2023_46301_MOESM4_ESM.csv]

class	NDVI average	Wilgotność gleby	TEMP_0108	OPADY_0108
OM	0.804308513	35.34660409	9.647807919	398.0668431
OM	0.82481153	34.02570297	8.670250361	388.4373741
OM	0.762279651	21.51243144	10.61888163	326.3635379
OM	0.866949067	25.25238947	11.4648521	219.3997541
OM	0.745533262	21.85129364	10.02569456	263.5107189
OL	0.768983579	18.61222793	9.737838642	256.6493728
EM	0.740522648	34.84762744	9.009070133	436.0934775
EM	0.852382948	32.98832176	8.998508529	347.605907
EM	0.904738056	34.13424917	10.18631623	360.8708985
EM	0.886946856	34.95580503	9.610217325	402.4246507
EM	0.879899116	31.36654387	10.64700286	379.6845637
EM	0.860105134	34.36614768	9.898795916	391.3382495
EM	0.492779667	32.80193176	9.035085234	331.3491125
EM	0.878641436	36.01835664	8.519966001	467.3979705
EM	0.87041445	35.36414648	9.1056106	433.4648585
EM	0.881080663	36.59688154	8.725544514	353.8909368
EM	0.898948746	28.53725343	8.012907445	295.3222095
EM	0.868204266	31.18002601	10.14547412	318.488125
EM	0.871123703	35.06875029	9.719781315	311.1631101
EM	0.840048432	27.55286802	8.790617406	264.4420146
EM	0.838278212	33.5016671	10.23485582	357.1434633
EM	0.910785663	34.13838975	8.824335379	400.6225565
EM	0.88595389	32.59286689	9.473805264	415.1267308
EM	0.908339822	33.5016671	10.23485582	357.1434633
EM	0.684305398	32.98832176	8.998508529	347.605907
EM	0.884441601	30.57784305	10.22703054	353.3906995
EM	0.336824405	32.06333098	9.862956677	319.2190477
EM	0.883903419	29.86309316	8.218560612	307.5055985
EM	0.90144633	29.46552249	10.56565426	245.1085567
EM	0.86606737	34.36614768	9.898795916	391.3382495
EM	0.9049166	28.40448181	8.649108658	276.6050749
EM	0.886518157	31.39973799	8.856618773	299.5667922
EM	0.823275055	30.18057498	8.383239181	313.7053645
EM	0.900189354	34.95580503	9.610217325	402.4246507
EM	0.907684802	31.04514971	10.47165071	367.580968
EM	0.858046904	30.89999944	10.51464535	311.388744
EM	0.777804563	32.06333098	9.862956677	319.2190477
EM	0.901467199	33.57938026	9.859072958	377.8997089
EM	0.899974065	34.33627596	8.438046733	415.5857252
EM	0.760643242	32.45041019	9.979272534	333.9556255
EM	0.851769829	32.98832176	8.998508529	347.605907
EM	0.851211976	32.13014238	9.582486178	341.9548442
EM	0.888489316	29.86309316	8.218560612	307.5055985
EM	0.865631769	34.36614768	9.898795916	391.3382495
EM	0.887831435	32.37897668	9.133430525	303.55623
EM	0.629005751	32.45041019	9.979272534	333.9556255
EM	0.901505732	31.94135998	9.789128771	350.1929112
EM	0.897296721	26.56659715	9.44844625	224.2950053
EM	0.884259516	27.55286802	8.790617406	264.4420146
EM	0.867755952	32.37897668	9.133430525	303.55623
EM	0.855223428	34.36614768	9.898795916	391.3382495
EM	0.855574778	29.93939335	9.076783174	290.7789589
EM	0.8822928	29.96627134	9.588779021	286.6089022
EM	0.899802736	31.04514971	10.47165071	367.580968
EM	0.854381065	33.42108735	9.915499035	386.2698295
EM	0.827762187	32.37897668	9.133430525	303.55623
EM	0.880336526	32.37897668	9.133430525	303.55623
EM	0.884085086	32.06333098	9.862956677	319.2190477
EM	0.86101335	32.13014238	9.582486178	341.9548442
EM	0.564913339	32.55965992	9.228394503	323.8145191
EM	0.860679287	32.37897668	9.133430525	303.55623
EM	0.887578602	29.96619768	10.23039841	338.3244118
EM	0.343725357	32.06333098	9.862956677	319.2190477
EM	0.893896475	31.04514971	10.47165071	367.580968
EM	0.6102699	32.98832176	8.998508529	347.605907
EM	0.887116474	32.66533155	9.259329406	256.2622576
EM	0.897721438	28.53725343	8.012907445	295.3222095
EM	0.884357594	31.39973799	8.856618773	299.5667922
EM	0.892698905	29.41828834	9.887251696	280.963294
EM	0.890349301	26.50154545	9.300890481	245.2677775
EM	0.875772764	32.37897668	9.133430525	303.55623
EM	0.869450682	32.37897668	9.133430525	303.55623
EM	0.867135454	34.36614768	9.898795916	391.3382495
EM	0.870954224	29.01330541	7.692832024	297.6593903
EM	0.882527679	32.36748114	9.130180961	303.5093969
EM	0.868774252	29.01330541	7.692832024	297.6593903
EM	0.881357708	32.37897668	9.133430525	303.55623
EM	0.893047936	34.95580503	9.610217325	402.4246507
EM	0.844801246	36.01835664	8.519966001	467.3979705
EM	0.885183624	37.46566946	8.210563494	420.3133747
EM	0.898619753	32.69246141	9.923261765	362.0078204
EM	0.867974172	34.94563528	9.652602962	386.2777953
EM	0.906247266	35.56235405	8.537332941	451.4596363
EM	0.834577758	29.1481435	8.224904233	293.6252817
EM	0.786888183	26.31533437	10.24729085	246.2002283
EM	0.888357946	29.46552249	10.56565426	245.1085567
EM	0.854067406	29.93939335	9.076783174	290.7789589
EM	0.867168079	29.93939335	9.076783174	290.7789589
OL	0.838116207	28.87383202	10.95217494	233.5641501
MM	0.862356552	31.36654387	10.64700286	379.6845637
MM	0.903698891	34.13838975	8.824335379	400.6225565
MM	0.627686731	32.06333098	9.862956677	319.2190477
MM	0.646893393	32.98832176	8.998508529	347.605907
MM	0.890168866	32.20049957	9.040284824	426.2911136
MM	0.863143068	31.18002601	10.14547412	318.488125
MM	0.855170335	32.41604491	8.755103689	327.3064733
MM	0.884542894	34.95580503	9.610217325	402.4246507
MM	0.713423358	32.80193176	9.035085234	331.3491125
MM	0.848253178	33.91047132	8.543819146	267.4017441
MM	0.790031313	32.13014238	9.582486178	341.9548442
MM	0.892937679	32.64886269	9.393837776	361.6708558
MM	0.883092771	31.63837058	9.789050333	327.9529515
MM	0.824496674	32.41604491	8.755103689	327.3064733
MM	0.754498226	33.39193202	9.258101978	358.4028065
MM	0.907451182	33.06925449	9.232517991	382.0384648
MM	0.862326922	32.64886269	9.393837776	361.6708558
MM	0.875713163	32.98832176	8.998508529	347.605907
MM	0.862302037	31.56201514	10.00107369	344.0387311
MM	0.917438459	34.13838975	8.824335379	400.6225565
MM	0.890720175	31.28725747	10.60374432	376.6986646
MM	0.871521381	31.04514971	10.47165071	367.580968
MM	0.901031818	34.38856024	8.151317693	408.2444333
MM	0.816277994	32.55965992	9.228394503	323.8145191
ML	0.856802232	16.63946906	12.19944333	257.6387624
ML	0.889187767	28.7523492	10.69512009	258.8187757
ML	0.907706936	48.50130307	10.19605898	255.0899215
ML	0.870737963	16.67845644	11.46272679	240.9564471
ML	0.811799638	25.48348369	11.44518331	207.9583377
ML	0.767366468	17.66459946	10.05192287	246.5330548
ML	0.876205022	32.86905931	10.83664363	274.9393144
ML	0.857861993	25.18719359	11.51769812	217.4229408
ML	0.872686428	23.29850848	11.86059295	290.0484901
ML	0.899577927	24.6554835	11.72518167	179.7607116
ML	0.889637519	20.22055607	10.66873037	271.7732997
ML	0.91060404	15.83254281	11.02655074	235.432237
ML	0.909772415	20.77424235	10.88941365	255.9379295
ML	0.884190165	25.26354243	12.40444545	233.989233
ML	0.851222439	27.82817903	10.30658239	247.4905235
ML	0.925651597	19.12840407	11.8257259	263.9834242
ML	0.849562952	18.96822756	11.43161994	304.4599672
ML	0.911534059	16.96471126	10.42593823	234.8799017
ML	0.867122167	17.57135235	11.76684968	298.0932018
ML	0.880984905	27.04363269	10.98463253	235.2029749
ML	0.906157726	16.81188469	11.68487526	246.4570998
MU	0.859532952	31.63837058	9.789050333	327.9529515
MU	0.844092908	31.63837058	9.789050333	327.9529515
MU	0.841615609	31.56201514	10.00107369	344.0387311
MU	0.82017381	31.99598351	10.09389286	339.8142002
MU	0.906800638	31.36654387	10.64700286	379.6845637
MU	0.89302309	29.30122542	10.40198622	322.685164
MU	0.887147101	30.29549639	11.01142209	326.1023753
MU	0.85247388	31.99598351	10.09389286	339.8142002
MU	0.81852587	31.18002601	10.14547412	318.488125
MU	0.85329007	30.36780505	10.57815588	350.5029619
MU	0.824641241	31.18002601	10.14547412	318.488125
MU	0.83043554	29.14396401	10.69699957	309.2333507
MU	0.880200757	29.14396401	10.69699957	309.2333507
MU	0.889504839	31.36654387	10.64700286	379.6845637
MU	0.890361974	30.20928597	10.71666062	358.8602488
MU	0.711599015	30.97991387	10.31909577	324.3648298
MU	0.850710497	31.99598351	10.09389286	339.8142002
MU	0.898250878	29.30122542	10.40198622	322.685164
EL	0.874798011	33.68971396	10.95571465	348.0363795
EL	0.822415556	25.74960747	11.01170759	218.4434684
EL	0.923867099	38.47079286	10.54058647	272.9339158
EL	0.935233102	37.99091089	10.40141185	276.7508439
EL	0.915096425	24.46182612	11.39606295	198.0791181
EL	0.920086347	28.81398331	11.67842638	282.6710467
EL	0.899548662	26.83467101	9.945091166	266.3088298
EL	0.894420275	18.6135867	10.76859027	249.2252409
EL	0.908387231	24.48368038	11.4950993	186.2328905
EL	0.875597504	33.99098575	11.48950828	222.5708361
EL	0.863402855	25.36428761	11.38459002	215.4437014
EL	0.939789389	24.84885947	10.35538159	270.6505806
EL	0.875569447	20.16920288	10.77777917	282.4302719
EL	0.885386686	42.40045461	11.08758488	235.1002615
EL	0.895673643	22.15951979	11.79678448	232.8687009
EL	0.895834506	20.76748568	11.15881308	236.7109608
EL	0.877501631	33.68971396	10.95571465	348.0363795
EL	0.927284881	26.56308193	10.97642053	239.9051239
EL	0.933130303	22.15951979	11.79678448	232.8687009
EL	0.902743669	26.60753948	10.75648917	230.5218807
EL	0.881277085	32.95883047	9.845769648	279.7107449
EL	0.889413917	33.75524684	10.59604607	274.2541508
EL	0.895241034	28.13517426	10.14183219	272.5941869
EL	0.850631536	28.61484361	10.57583923	234.8830902
EL	0.869825019	29.80932191	9.753088688	265.1640829
EL	0.885695814	28.61484361	10.57583923	234.8830902
EL	0.901675939	16.01382744	11.31429131	208.1722609
EL	0.925291783	21.56271457	11.8044164	237.7007216
EL	0.847613502	24.59826964	11.81005584	287.6021113
EL	0.871154131	28.61484361	10.57583923	234.8830902
EL	0.928074356	16.67861105	11.94443542	222.4315494
EL	0.860144453	25.96523132	12.00827079	272.3931884
EL	0.916135599	26.83467101	9.945091166	266.3088298
EL	0.913201108	18.6007161	9.96266391	255.674679
EL	0.87228689	23.31311516	11.35699205	297.400365
EL	0.902334302	26.60753948	10.75648917	230.5218807
EL	0.886010153	28.44601407	9.892495339	268.1217912
EL	0.875373059	25.24987309	11.49825094	200.7039062
EL	0.889274876	31.87132837	10.8043747	223.2702091
EL	0.921602558	31.8139349	10.26524998	274.3067163
EL	0.862780783	25.7266703	11.44201116	192.7729238
EL	0.908004294	30.78442454	10.30530889	265.3638122
EL	0.869108677	29.75927035	10.0008134	263.8518164
EL	0.897040757	26.22016045	11.49645654	193.6079148
EL	0.884297591	24.79000543	11.61698096	260.038639
EL	0.8911823	34.09847162	9.638237002	317.2656534
EL	0.889773255	32.66213909	9.835426291	279.302722
EL	0.854685567	26.22016045	11.49645654	193.6079148
EL	0.865904648	26.12425069	12.06290381	262.4736173
EL	0.901818682	24.46182612	11.39606295	198.0791181
EL	0.78033248	32.24107954	11.10532779	317.7403454
EL	0.91182799	19.10579174	12.51293838	224.1626571
EL	0.885810034	28.61484361	10.57583923	234.8830902
EL	0.897933945	26.22016045	11.49645654	193.6079148
EL	0.671863815	18.99546917	11.31376537	263.1731501
EL	0.895145356	25.32952766	11.55524869	214.330456
EL	0.871293333	28.6242591	11.12979767	237.4187475
EL	0.907667673	28.39242973	11.04887615	242.4299349
EL	0.846870089	23.31311516	11.35699205	297.400365
EL	0.89203948	28.71011133	10.55619264	232.8006837
EL	0.884779353	15.4079472	10.52082789	237.3116585
EL	0.883467656	17.46634291	11.61607266	299.7453515
EL	0.880640176	19.05108141	10.65719926	257.4969644
EL	0.866934218	19.01238829	9.871829474	260.0995758
EL	0.873646572	17.52177483	11.11594521	210.704609
EL	0.913903963	26.17899751	10.91002807	224.3452105
EL	0.89340194	16.76038384	10.69997431	241.8071575
EL	0.887891234	20.53898417	10.14813049	260.1377086
EU	0.85248982	28.06992036	11.204082	295.59861
EU	0.902862692	29.30122542	10.40198622	322.685164
EU	0.526676883	34.89259501	9.736351267	407.2831982
EU	0.880755868	26.06353656	10.7250374	223.0397994
EU	0.864557495	31.8925465	10.95931555	246.6149641
EU	0.872860887	31.9201812	10.95007355	246.990025
EU	0.851414192	31.56201514	10.00107369	344.0387311
EU	0.869302302	21.829545	10.8573179	254.9531954
EU	0.748763415	29.67961594	10.57278848	234.3688383
EU	0.800031901	30.92210071	10.92963498	305.5669356
EU	0.868823251	32.28539147	10.89134323	256.5533101
EU	0.885994202	29.14144902	10.5842409	235.6763517
EU	0.859033067	27.97035989	10.11277038	259.365241
EU	0.862172901	32.29706457	10.82403071	252.1051225
EU	0.841983486	20.61218373	11.31299932	301.3946927
EU	0.877005605	30.24018779	10.61654043	367.487437
EU	0.878515801	27.70690848	9.428442524	264.3497779
EU	0.88211687	30.20928597	10.71666062	358.8602488
EU	0.888265112	29.02181691	9.879567319	261.8234111
EU	0.901373247	26.28895285	10.94817655	220.7662572
EU	0.894289293	26.28895285	10.94817655	220.7662572
EU	0.899358028	31.60480453	10.01518535	400.0749976
EU	0.892295199	26.46098945	10.80997816	227.2799988
EU	0.86262205	29.93939335	9.076783174	290.7789589
EU	0.876848547	29.63237485	10.86652194	242.5396321
EU	0.853918199	30.23000658	11.01172979	304.040005
EU	0.868197453	33.70440714	10.27961494	284.3255886
EU	0.875712182	34.43338849	10.13266616	324.388716
EU	0.901311896	31.56201514	10.00107369	344.0387311
EU	0.89680643	31.76303335	10.13169867	405.2498807
EU	0.860647835	37.353977	10.72489684	307.7296806
EU	0.887134096	27.70690848	9.428442524	264.3497779
EU	0.82497176	30.48219629	10.72763316	311.7442819
EU	0.898058975	29.14396401	10.69699957	309.2333507
EU	0.901516798	30.92210071	10.92963498	305.5669356
EU	0.907505835	31.51384051	10.33924309	262.6479009
EU	0.873666851	29.01465932	10.4360815	234.297586
EU	0.764376149	29.67961594	10.57278848	234.3688383
EU	0.821158209	28.54178312	11.39618502	294.0726304
EU	0.883823341	29.14396401	10.69699957	309.2333507
EU	0.857489181	27.78189473	9.928586452	266.8674618
EU	0.898668819	30.25727159	10.75560273	360.2571139
EU	0.848292311	30.78052368	11.22259263	235.1239468
EU	0.757211529	33.06224316	10.59133207	334.0862397
EU	0.829802779	30.00339063	10.56746111	232.2268206
EU	0.863849603	28.41290229	10.56452469	238.4211061
EU	0.894929227	28.21374105	10.35196093	244.8170876
EU	0.889238754	26.0701619	10.80716718	232.8918048
EU	0.898104205	26.23891639	10.56348356	232.0385196
EU	0.837803616	30.97991387	10.31909577	324.3648298
EU	0.866539493	30.92210071	10.92963498	305.5669356
EU	0.893751029	26.28022734	10.87434688	224.7413639
EU	0.909298623	26.28895285	10.94817655	220.7662572
EU	0.889333385	26.2152069	10.46660278	236.284932
EU	0.866616767	31.57838742	10.36855913	247.0115936
EU	0.891042189	26.28895285	10.94817655	220.7662572
EU	0.848977836	31.63837058	9.789050333	327.9529515
EU	0.857157976	26.28895285	10.94817655	220.7662572
EU	0.891108003	29.02181691	9.879567319	261.8234111
EU	0.878859301	26.65534688	10.28692066	248.480134
EU	0.883268426	26.28895285	10.94817655	220.7662572
EU	0.883561646	26.29725729	10.48832961	235.8770693
EU	0.88446726	19.05967768	11.21128146	301.6354313
EU	0.882188459	29.82666818	10.61269748	231.2059958
EU	0.866296171	30.78052368	11.22259263	235.1239468
EU	0.903843366	29.14396401	10.69699957	309.2333507
EU	0.889880953	28.45497548	9.600254639	271.0236205
EU	0.873957246	27.16794943	10.19213996	254.8722832
EU	0.850063588	32.29706457	10.82403071	252.1051225
EU	0.877664602	26.65534688	10.28692066	248.480134
EL	0.856849977	23.64989317	11.59147365	187.074985
